# Supplementary material for: Automated Extraction of Key Entities from Non-English Mammography Reports Using Named Entity Recognition with Prompt Engineering
Source: Bioengineering (Basel). 2025 Feb 10;12(2):168. doi: 10.3390/bioengineering12020168 (PMC11852152; doi:10.3390/bioengineering12020168)
Supplement: Supplementary file 1 [file bioengineering-12-00168-s001.zip]

Archive with 1 entries (1 files):
- bioengineering-3424220-supplementary.pdf
